# Supplementary material for: Functional Characterization of the Vitamin K2 Biosynthetic Enzyme UBIAD1
Source: PLoS One. 2015 Apr 15;10(4):e0125737. doi: 10.1371/journal.pone.0125737 (PMC4398444; doi:10.1371/journal.pone.0125737)
Supplement: S1 Table — (XLS) [file pone.0125737.s005.xls]

## Sheet: Primer
		UBIAD1 deletion mutant
		Mutation	Forward primar	Reverse oligonucleotide
		Deletion 325-363 (Del-1)	5'-TGACTTTTCCGTGGACCGAATCTTGGAGCC-3'	5'-TTCGGTCCACGGAAAAGTCATAGTAAGTGT-3'
		Deletion 511-546 (Del-2)	5'-CCTGTCTGGCGTGGCTCTGGGAGACCTCAT-3'	5'-CCAGAGCCACGCCAGACAGGCCTCCAAAGT-3'
		Deletion 694-720 (Del-3)	5'-TCTCCATTCCCGGGAGGCTGGTATCGTCAC-3'	5'-CAGCCTCCCGGGAATGGAGAATGGCCTCGG-3'
		Deletion 433-444 (Del-4)	5'-GGGCTGCGTCCTCTACTACCTGTCCCCTCT-3'	5'-GGTAGTAGAGGACGCAGCCCAACGTGTAGA-3'
		UBIAD1 mutant （alanin scan）
		Mutation	Forward primer	Reverse primer
		K109A	5'-CTATGACTTTTCCGCGGGCATTGACCACAA-3'	5'-TTGTGGTCAATGCCCGCGGAAAAGTCATAG-3'
		D112A	5'-CCAAGGGCATTGCCCACAAAAAGAGTGATG-3'	5'-CATCACTCTTTTTGTGGGCAATGCCCTTGG-3'
		C145A	5'-CGTTGGGCTGCGTCGCTGCCGCTTGCCTCT-3'	5'-AGAGGCAAGCGGCAGCGACGCAGCCCAACG-3'
		K181A	5'-AGGAATTGGATTCGCGTACGTGGCTCT-3'	5'-AGAGCCACGTACGCGAATCCAATTCCT-3'
		Y182A	5'-AATTGGATTCAAGGCCGTGGCTCTG-3'	5'-CAGAGCCACGGCCTTGAATCCAATT-3'
		D236A	5'-AACAACACCAGGGCCATGGAGTCCGA-3'	5'-TCGGACTCCATGGCCCTGGTGTTGTT-3'
		E238A	5'-GACATGGCGTCCGACCGGGAGGCTGGTAT-3'	5'-ATACCAGCCTCCCGGTCGGACGCCATGTC-3'
		D240A	5'-ACATGGAGTCCGCCCGGGAGGCTGGTAT-3'	5'-ATACCAGCCTCCCGGGCGGACTCCATGT-3'
		UBIAD1 mutant (SCD mutant)
		Mutation	Oligonucleotides
		S75F	5’-CCCTTGCCTACAGATTCCACGGTGTCCTGG-3’	5’- CCAGGACACCGTGGAATCTGTAGGCAAGGG-3’
		N102S	5’-CCGGTAATTTGGTCAGCACTTACTATGACT-3’	5’- AGTCATAGTAAGTGCTGACCAAATTACCGG-3’
		D112G	5’- TTCCAAGGGCATTGGCCACAAAAAGAGTGA-3’	5’-TCACTCTTTTTGTGGCCAATGCCCTTGGAA-3’
		R119G	5’-AAAGAGTGATGACGGGACACTTGTGGACCG-3’	5’-CGGTCCACAAGTGTCCCGTCATCACTCTTT-3’
		T175I	5’-GCTCCTTTCTCTACATAGGAGGAATTGGAT-3’	5’-ATCCAATTCCTCCTATGTAGAGAAAGGAGC-3’
		N232S	5’-CCATTCTCCATTCCAGCAACACCAGGGACA-3’	5’-TGTCCCTGGTGTTGCTGGAATGGAGAATGG-3’
